# Supplementary material for: Multiplex ligation-dependent probe amplification for genetic screening in autism spectrum disorders: Efficient identification of known microduplications and identification of a novel microduplication in ASMT
Source: BMC Med Genomics. 2008 Oct 16;1:50. doi: 10.1186/1755-8794-1-50 (PMC2588447; doi:10.1186/1755-8794-1-50)
Supplement: Additional File 1 — Chromosome position of genes scanned using MLPA probe with the associated genetic syndromes. Data were adapted from documentation for SALSA MLPA KIT P064 MR1, SALSA MLPA KIT P096 MR2 and SALSA MLPA KIT P106 MRX (MRC-Holland, Amsterdam, Netherlands) and OMIM (NCBI). [file 1755-8794-1-50-S1.xls]

## Sheet: Sheet1
Additional file 1. Chromosome position of genes scanned using MLPA and associated genetic syndromes
MLPA kit	Genetic Syndrome	Chromosome Position	Gene Detected
P064 MR1	1p36 deletion syndrome	1p36	TNFRSF4, CAB45, GNB1, SKI, FLJ10782, TP73, PARK7
P096 MR2	Wolf-Hirschhorn syndrome	4p16.3	FLJ20265, GAK, FGFRL1, SPON2, CTBP1, SLBP, TACC3, FGFR3, LETM1, WHSC1, WHSC2
P096 MR2	Cri du Chat (Cat cry) syndrome	5pter-p15.33	PDCD6, TERT, CRR9, SEMA5A, CTNND2
P064 MR1	Sotos syndrome	5q35.3	NSD1
P064 MR1	Saethre-Chotzen syndrome	7p21.2	TWIST
P064 MR1	Williams-Beuren syndrome	7q11.23	FZD9, STX1A, ELN, LIMK1, RFC2, CYLN2
P096 MR2	Kabuki syndrome	8p22-8p23.1	CTSB, FDFT1, MSRA, MFHAS1
P096 MR2	Langer-Giedion syndrome	8q24	TRPS1, EIF3S3, EXT1, SAMD12
P096 MR2	WAGR syndrome	11p13-p14	BDNF, PAX6, WT1, HIPK3
P064 MR1	Prader-Willi syndrome	15q11.2	KIAA1899, MKRN3, NDN, GABRB3
P096 MR2	Rubinstein-Taybi syndrome	16p13.3	CREBBP
P064 MR1	Smith-Magenis syndrome	17p11.2	TACI/TNFRSF13B, DKFZp586M1120, LLGL1, PRPSAP2, MFAP4, AKAP10
P064 MR1	Miller-Dieker syndrome	17p13.3	HIC1, MGC3329, PAFAH1B1, TRPV1
P064 MR1	Canavan disease	17pter-p13	ASPA
P064 MR1	Alagille syndrome	20p12.2	JAG1
P096 MR2	Down syndrome	21q22	DYRK1A, KCNJ6
P064 MR1	DiGeorge syndrome	22q11.21	HIRA, CLDN5, SNAP29
P106 MRX	X-linked MR	Xp22, Xp11, Xq12, Xq22.3-q23, Xq26, Xq28	PQBP1,TM4SF2, ARX, IL1RAPL1, OPHN1, PAK3, DCX, ARHGEF6, AGTR2, GDI1, SLC6A8
P018 SHOX	Klinekelter synfrome (XXY), Turner syndrome (X0), idiopathic growth retardation	Xp22/ Yp11 (PAR1)	SHOX, CSF2RA, IL3RA, ASMT
		Xp22	ARSF, GPR143
		Yp11, Yq11	SRY, DBY, UTY, SMCY
		Xp28/ Yq12 (PAR2)	SYBL1
Data adapted from documents for SALSA MLPA kits P064 MR1, P096 MR2, P106 MRX and P018 SHOX (MRC-Holland, Amsterdam, the Netherlands) and OMIM.
