# Supplementary material for: Multiplex ligation-dependent probe amplification for genetic screening in autism spectrum disorders: Efficient identification of known microduplications and identification of a novel microduplication in ASMT
Source: BMC Med Genomics. 2008 Oct 16;1:50. doi: 10.1186/1755-8794-1-50 (PMC2588447; doi:10.1186/1755-8794-1-50)
Supplement: Additional File 2 — ADI-R and clinical features of individuals with duplications in 15q11 and 22q11. [file 1755-8794-1-50-S2.xls]

## Sheet: Sheet1
Additional file 2. ADI-R and clinical features of individuals with duplications in 15q11-q13 and 22q11
			Typical 15q11-q13 duplication					15q12 duplication (ATP10A, GABRB3)		15q11.2 duplication (MKRN3, MAGEL2, NDN)			22q11 duplication
			AU010604	AU010603	AU023304	AU023303		AU038504		AU013203	AU013204		AU001804	AU004903
Gender			M	M	M	F		M		M	M		M	F
Diagnosis			Autism	Autism	Autism	Broad Spectrum		Autism		Autism	Autism		Autism	Autism
ADI-R
	Age (y)		10.67	12.75	6.99	9.41		8.97		7.14	7.14		4.07	5.69
	Social		15	22	24	10		26		24	23		15	24
	Communication
	Verbal		15	16	18	8
	Non-verbal							12		14	14		10	13
	Repetitive behavior		5	9	7	2		8		5	4		6	6
	Onset		3	3	5	2		4		5	5		5	4
Language			verbal	verbal	verbal	verbal		non-verbal		non-verbal	non-verbal		non-verbal	non-verbal
Raven			70	104	NA	NA		NA		NA	NA		131	83
Physical exam
	Age (y)		14	16	NA	NA		NA		NA	NA		7	7
	Weight (kg)		NA	NA	NA	NA		NA		NA	NA		26 (80th)	NA
	Height (cm)		NA	NA	NA	NA		NA		NA	NA		115 (10th)	NA
	HC (cm)		58	57.5	NA	NA		NA		NA	NA		55 (98th)	NA
	Abnormal head shape		dolichocephaly	no	NA	NA		NA		NA	NA		no	no
	Eyes		down slanted palpebral fissures, prominent eyes	normal	NA	NA		NA		NA	NA		epicanthal folds, down slanted palpebral fissures	epicanthal folds
	Ears		posterior angulation, ears prominent	normal	NA	NA		NA		NA	NA		ears prominent	normal
	Nose		prominent nasal bridge, broad nasal root	normal	NA	NA		NA		NA	NA		normal	small short nose
	Facies		long narrow facies	midface hypoplasia	NA	NA		NA		NA	NA		retrognathia	midface hypoplasia
	Stomatology		high arched palate	high arched palate, macroglossia	NA	NA		NA		NA	NA		high arched palate
	Hands												5th finger clinodactyly at both hands
	Feet
	Ligamentous laxity		+	+	NA	NA		NA		NA	NA		+
	Pigmentation													café au lait spots, cutis marmorata
Medical History
	Maternal age at parturition (y)		28	26	NA	NA		NA		NA	NA		NA	30
	Paternal age at parturition (y)		28	26	NA	NA		NA		NA	NA		NA	31
	Presentation		Cephalic	Breech	NA	NA		NA		NA	NA		NA	Breech
	C-section		+	+	NA	NA		NA		NA	NA		NA	+
	Hyperbilirubinemia				NA	NA		NA		NA	NA		NA	+
	Eye abnormalities		Marcus Gun, left eye	strabismus	NA	NA		NA		NA	NA		NA
	Frequent otitis media		+	+	NA	NA		NA		NA	NA		NA
	Heart problems		no	no	NA	NA		NA		NA	NA		NA	no
	OCD symptoms		no	no	NA	NA		NA		NA	NA		NA	NA
	ADHD symptoms		no	no	NA	NA		NA		NA	NA		NA	NA
	Seizures		no	no	NA	NA		NA		NA	NA		NA	NA
