# Supplementary material for: Multiplex ligation-dependent probe amplification for genetic screening in autism spectrum disorders: Efficient identification of known microduplications and identification of a novel microduplication in ASMT
Source: BMC Med Genomics. 2008 Oct 16;1:50. doi: 10.1186/1755-8794-1-50 (PMC2588447; doi:10.1186/1755-8794-1-50)
Supplement: Additional File 3 — ADI-R and sleep disorder features of individuals with duplications in PAR1/ASMT gene. [file 1755-8794-1-50-S3.xls]

## Sheet: Sheet1
Additional file 3. ADI-R and sleep disorder of individuals with duplications in PAR1/ASMT gene
AU	Individual Code	Gender	Diagnosis	ADI-R						Language	Raven	Sleep disorder	PAR1/ASMT gene copy	Segregation
				Age (y)	Social	Communcation (verbal)	Communication (non-verbal)	Repetative behavior	Onset
AU005	AU000504	F	Autism	13.44	28	19		3	4	Verbal	NA	Yes	Three	Maternal
AU0018	AU001803	M	Autism	4.07	15		10	6	5	Non-verbal	104	None reported	Four	Paternal
	AU001804	M	Broad Spectrum	7.01	3	7		7	5	Verbal	131	None reported	Three
AU0053	AU005303	M	Autism	5.31	28	15		4	4	Verbal	107	Yes	Three	Paternal
	AU005304	M	Autism	8.46	24	12		4	5	Verbal	100	Yes	Three
AU0108	AU010804	M	Autism	13.33	26		14	8	2	Non-verbal	NA	None reported	Three	Paternal
AU0123	AU012304	F	Autism	10.51	27	25		9	3	Verbal	104	Yes	Three	Unknown
AU0242	AU024203	M	Autism	10.32	27		14	7	4	Non-verbal	104	Not available	Three	Maternal
	AU024204	M	Broad Spectrum	12.63	5	9		2	5	Verbal	53	Yes	Three
AU0293	AU029303	M	Broad Spectrum	8.31	12		3	6	4	Non-verbal	83	Yes	Three	Paternal
	AU029304	M	Autism	10.65	16		10	6	5	Non-verbal	114	Yes	Three
AU0336	AU033604	M	Autism	3.95	15		12	3	4	Non-verbal	78	Yes	Three	Maternal
	AU033605	M	Autism	6.63	23	18		5	4	Verbal	NA	Yes	Three
AU0379	AU037905	M	Broad Spectrum	5.79	21		12	1	4	Non-verbal	NA	None reported	Three	Maternal
	AU037906	F	Autism	7.24	27		11	3	4	Non-verbal	NA	None reported	Three
AU0626	AU062603	M	Autism	7.42	28	21		4	4	Verbal	97	Not available	Four	Maternal
AU0627	AU062703	M	Autism	6.72	29	23		5	3	Verbal	NA	None reported	Three	Maternal
	AU062704	M	Autism	11.93	26	18		4	3	Verbal	NA	None reported	Three
AU0709	AU070908	F	Autism	5.99	22	16		4	1	Verbal	NA	Not available	Three	Maternal
AU0746	AU074604	F	Autism	4.9	29		13	4	3	Non-verbal	NA	None reported	Four	Paternal
	AU074605	M	Not Met	6.39	2	8		0	3	Verbal	NA	None reported	normal
